# Supplementary material for: The Role of Human Behavior in Plasmodium knowlesi Malaria Infection: A Systematic Review
Source: Int J Environ Res Public Health. 2022 Mar 19;19(6):3675. doi: 10.3390/ijerph19063675 (PMC8953169; doi:10.3390/ijerph19063675)
Supplement: Supplementary file 1 [file ijerph-19-03675-s001.zip]

Archive with 1 entries (1 files):
- ijerph-1603451-supplementary.pdf
